# Supplementary material for: Lactobacillus paragasseri LPG-9 reduces placental inflammation in intrahepatic cholestasis of pregnancy by regulating TGR5 in mice
Source: Commun Biol. 2026 Mar 26;9:679. doi: 10.1038/s42003-026-09869-4 (PMC13187033; doi:10.1038/s42003-026-09869-4)
Supplement: Supplementary file 4 — Supplementary Data 1 [file 42003_2026_9869_MOESM4_ESM.xlsx]

## Sheet: 1A Immunohistochemical analysis
Immunohistochemical analysis for TGR5, TLR4 and NF-κB in human placental tissue
Testing indicators	Sample	Group	Area	Min	Max	XM	YM	IntDen	RawintDen	MinThr	MaxThr	AOD（OD/AREA）	Average	t	Cohen's d	p
TLR4	1-1	Control	378352	0.149	2.708	789.479	502.597	69431.9	64479054	2.708	0.149	0.183511	0.180512	7.162	5.06	<0.0001
TLR4	1-2	Control	402803	0.146	2.708	829.292	568.717	72513.7	69113311	2.708	0.146	0.180023
TLR4	1-3	Control	477027	0.146	2.708	794.995	539.179	84911.1	82013840	2.708	0.146	0.178001
TLR4	2-1	Control	329819	0.154	2.708	870.186	559.516	64902.3	54690839	2.708	0.154	0.196782	0.186556
TLR4	2-2	Control	419683	0.144	2.708	780.466	544.126	76429.8	71648986	2.708	0.144	0.182113
TLR4	2-3	Control	304155	0.142	2.708	838.102	551.43	54983.1	52402221	2.708	0.142	0.180773
TLR4	3-1	Control	228048	0.164	2.708	884.693	578.019	49559.6	36451959	2.708	0.164	0.217321	0.213856
TLR4	3-2	Control	232315	0.159	2.708	837.644	633.606	47955.8	38043194	2.708	0.159	0.206426
TLR4	3-3	Control	242614	0.164	2.708	829.155	566.356	52846.4	38684450	2.708	0.164	0.217821
TLR4	4-1	Control	461748	0.135	2.708	797.984	538.222	77331.1	81375563	2.708	0.135	0.167475	0.1719
TLR4	4-2	Control	480417	0.139	2.708	793.254	544.894	82791.8	83684141	2.708	0.139	0.172333
TLR4	4-3	Control	410461	0.142	2.708	832.917	547.034	72196.7	71098828	2.708	0.142	0.175892
TLR4	5-1	Control	259097	0.154	2.708	849.483	575.311	50213.9	43462082	2.708	0.154	0.193804	0.195251
TLR4	5-2	Control	265646	0.156	2.708	796.914	581.566	52096.8	44314746	2.708	0.156	0.196114
TLR4	5-3	Control	246479	0.156	2.708	803.259	555.202	48269.7	41211868	2.708	0.156	0.195837
TLR4	1-1	ICP	267300	0.202	0.915	692.887	533.357	67563.8	38342458	2.708	0.202	0.252764	0.247331
TLR4	1-2	ICP	234039	0.205	0.708	758.434	494.417	60575.4	33135243	2.708	0.205	0.258826
TLR4	1-3	ICP	203418	0.192	0.744	826.691	561.66	46868.2	30688087	2.708	0.192	0.230403
TLR4	2-1	ICP	273668	0.273	1.293	756.962	505.72	91254.3	32664858	2.708	0.273	0.333449	0.284771
TLR4	2-2	ICP	185207	0.194	1.293	779.175	509.865	45992.3	26884968	2.708	0.194	0.248329
TLR4	2-3	ICP	284149	0.213	1.23	731.879	519.787	77440.3	39043331	2.708	0.213	0.272534
TLR4	3-1	ICP	328305	0.192	0.725	700.852	527.208	79936.7	48121073	2.708	0.192	0.243483	0.254762
TLR4	3-2	ICP	329592	0.205	1.151	740.461	551.151	87073.5	46136464	2.708	0.205	0.264186
TLR4	3-3	ICP	289232	0.2	0.699	816.23	501.184	74221.9	41191921	2.708	0.2	0.256617
TLR4	4-1	ICP	274997	0.208	0.716	681.226	524.576	73106.3	38334142	2.708	0.208	0.265844	0.281195
TLR4	4-2	ICP	199854	0.213	0.929	680.158	539.866	56776.8	26846388	2.708	0.213	0.284091
TLR4	4-3	ICP	188866	0.219	0.85	702.998	525.506	55460.4	24863470	2.708	0.219	0.29365
TLR4	5-1	ICP	291767	0.197	0.708	643.056	494.153	71881.3	42437466	2.708	0.197	0.246365	0.255063
TLR4	5-2	ICP	297951	0.211	0.783	679.203	550.535	79302.7	41462404	2.708	0.211	0.26616
TLR4	5-3	ICP	353075	0.202	0.794	764.757	510.976	89209.6	50609589	2.708	0.202	0.252665
NF-κB	1-1	Control	231669	0.142	2.708	742.574	594.45	47363.1	38200759	2.708	0.142	0.204443	0.198513	6.863	4.85	0.0001
NF-κB	1-2	Control	366400	0.142	2.708	821.678	531.08	72113.6	60771420	2.708	0.142	0.196817
NF-κB	1-3	Control	295510	0.132	2.708	788.824	543.799	57411.7	49574961	2.708	0.132	0.19428
NF-κB	2-1	Control	304222	0.149	2.708	843.146	501.667	65636.8	48644761	2.708	0.149	0.215753	0.229511
NF-κB	2-2	Control	315107	0.159	2.708	820.1	531.91	74289.2	48244305	2.708	0.159	0.235759
NF-κB	2-3	Control	250748	0.156	2.708	843.216	529.927	59433	38475255	2.708	0.156	0.237023
NF-κB	3-1	Control	366217	0.139	2.708	754.66	558.808	72225.5	60730318	2.708	0.139	0.19722	0.227502
NF-κB	3-2	Control	336250	0.156	2.708	714.331	532.511	77128	52079362	2.708	0.156	0.229377
NF-κB	3-3	Control	337347	0.168	2.708	753.545	495.94	86330.5	49287547	2.708	0.168	0.25591
NF-κB	4-1	Control	288649	0.123	2.708	830.018	576.052	53106.1	49767421	2.708	0.123	0.183982	0.186648
NF-κB	4-2	Control	303507	0.132	2.708	808.705	539.204	57510	51472349	2.708	0.132	0.189485
NF-κB	4-3	Control	252067	0.13	2.708	819.061	545.54	47005	43262337	2.708	0.13	0.186478
NF-κB	5-1	Control	162745	0.159	2.708	770.655	547.014	41198.7	24548431	2.708	0.159	0.253149	0.228218
NF-κB	5-2	Control	276005	0.144	2.708	793.033	601.868	56181	45385876	2.708	0.144	0.203551
NF-κB	5-3	Control	221866	0.151	2.708	751.43	516.825	50575.7	34887055	2.708	0.151	0.227956
NF-κB	1-1	ICP	381141	0.205	0.944	725.016	548.576	109597	50914139	2.708	0.205	0.287549	0.300691
NF-κB	1-2	ICP	385118	0.222	1.064	651.137	500.842	121124	48550152	2.708	0.222	0.31451
NF-κB	1-3	ICP	408132	0.211	0.975	739.504	530.005	122446	53083651	2.708	0.211	0.300015
NF-κB	2-1	ICP	261706	0.197	0.888	742.128	549.664	68596.4	36871372	2.708	0.197	0.262113	0.266175
NF-κB	2-2	ICP	289824	0.205	0.815	637.234	535.999	77093.8	40464337	2.708	0.205	0.266002
NF-κB	2-3	ICP	247712	0.208	0.827	678.433	529.63	66984.2	34251270	2.708	0.208	0.270412
NF-κB	3-1	ICP	272356	0.213	1.045	737.802	573.555	77247.2	36637116	2.708	0.213	0.283626	0.285928
NF-κB	3-2	ICP	254383	0.216	1.026	725.62	526.789	70947.3	34528735	2.708	0.216	0.2789
NF-κB	3-3	ICP	296671	0.219	0.838	658.258	533.331	87594.9	38938643	2.708	0.219	0.29526
NF-κB	4-1	ICP	319618	0.211	1.176	795.439	509.048	95065.3	41815070	2.708	0.211	0.297434	0.296557
NF-κB	4-2	ICP	264872	0.213	1.202	849.619	532.4	79282.4	34626028	2.708	0.213	0.299323
NF-κB	4-3	ICP	392425	0.216	1.045	779.298	526.663	114947	51701827	2.708	0.216	0.292914
NF-κB	5-1	ICP	369775	0.211	1.026	756.544	512.825	109537	48488830	2.708	0.211	0.296225	0.293524
NF-κB	5-2	ICP	351391	0.213	1.202	649.933	547.212	106678	45412419	2.708	0.213	0.303588
NF-κB	5-3	ICP	340102	0.202	0.992	772.011	528.99	95486.7	46080179	2.708	0.202	0.280759
TGR5	1-1	Control	160005	0.194	2.708	774.896	566.606	54137.2	20580425	2.708	0.194	0.338347	0.359063	3.49	2.47	0.0082
TGR5	1-2	Control	104715	0.211	2.708	797.783	564.631	42948.3	11995612	2.708	0.211	0.410145
TGR5	1-3	Control	144321	0.189	2.708	769.075	593.014	47438	19075962	2.708	0.189	0.328698
TGR5	2-1	Control	1313792	0.176	0.862	1552.97	909.954	429946	163169804	2.708	0.176	0.327256	0.319354
TGR5	2-2	Control	1329324	0.176	0.85	1393.39	1086.14	432091	165944285	2.708	0.176	0.325046
TGR5	2-3	Control	1270073	0.168	0.888	1330.33	1001.89	388337	165513933	2.708	0.168	0.305759
TGR5	3-1	Control	1250919	0.171	0.794	1410.73	996.303	375068	163969581	2.708	0.171	0.299834	0.305052
TGR5	3-2	Control	1177052	0.171	0.753	1368.25	1088.93	358061	153128166	2.708	0.171	0.304202
TGR5	3-3	Control	1300612	0.174	0.827	1353.85	1018.45	404647	166687548	2.708	0.174	0.31112
TGR5	4-1	Control	1393001	0.2	0.888	1367.68	986.246	456119	172292956	2.708	0.2	0.327437	0.319779
TGR5	4-2	Control	1404670	0.192	0.959	1297.37	987.847	444600	177827110	2.708	0.192	0.316516
TGR5	4-3	Control	1485827	0.192	0.915	1224.11	984.75	468606	188670301	2.708	0.192	0.315384
TGR5	5-1	Control	147617	0.208	2.708	816.9	549.415	56826.8	17355068	2.708	0.208	0.384961	0.379446
TGR5	5-2	Control	139857	0.219	2.708	694.37	569.325	56717.6	15902752	2.708	0.219	0.40554
TGR5	5-3	Control	192219	0.2	2.708	814.905	544.329	66860.7	23931450	2.708	0.2	0.347836
TGR5	1-1	ICP	1825886	0.179	0.804	1251.21	979.024	488139	255556972	2.708	0.179	0.267344	0.278361
TGR5	1-2	ICP	1627140	0.184	0.815	1316.31	977.372	462035	220007440	2.708	0.184	0.283955
TGR5	1-3	ICP	1609245	0.186	0.815	1258.85	948.152	456677	217642786	2.708	0.186	0.283784
TGR5	2-1	ICP	1686730	0.189	0.744	1348.85	1024.26	499982	222124642	2.708	0.189	0.296421	0.295899
TGR5	2-2	ICP	1640365	0.189	0.815	1332.11	1046.11	471553	220283308	2.708	0.189	0.287468
TGR5	2-3	ICP	1357259	0.189	0.85	1356.68	1009.61	412347	176417790	2.708	0.189	0.303809
TGR5	3-1	ICP	1258887	0.132	0.58	1230.35	1044.68	259231	202036650	2.708	0.132	0.205921	0.207213
TGR5	3-2	ICP	1270953	0.137	0.628	1142.71	1013.37	268561	201561405	2.708	0.137	0.211306
TGR5	3-3	ICP	1095012	0.132	0.699	1253.58	1022.54	223832	176433282	2.708	0.132	0.20441
TGR5	4-1	ICP	1821282	0.156	0.734	1312.25	971.961	449338	267288078	2.708	0.156	0.246715	0.24538
TGR5	4-2	ICP	1828645	0.159	0.725	1228.59	938.89	447441	269541284	2.708	0.159	0.244685
TGR5	4-3	ICP	1723141	0.156	0.763	1273.38	1005.44	421721	254195424	2.708	0.156	0.24474
TGR5	5-1	ICP	402512	0.2	1.009	715.953	531.181	112339	54764974	2.708	0.2	0.279094	0.283833
TGR5	5-2	ICP	421674	0.208	0.888	733.141	526.211	121098	56304462	2.708	0.208	0.287183
TGR5	5-3	ICP	395591	0.205	0.888	698.945	523.454	112831	53085710	2.708	0.205	0.28522

## Sheet: 1D. TBA, AST and ALT analysis
TBA, AST and ALT analysis in model of ICP
Group	Sample	TBA(μmol/L)	AST(U/L)	ALT(U/L)
Control	1	10	490.6	74.6
Control	2	7.9	183	66.5
Control	3	10.1	142	43.2
Control	4	7.5	72.2	28.8
Control	5	3.8	102.5	41.8
Control	6	8.4	63.4	77.2
0.5%CA	1	22.4	127.9	58.3
0.5%CA	2	23.1	165.7	56.8
0.5%CA	3	14.6	99	40.9
0.5%CA	4	27.5	75.1	30
0.5%CA	5	14.5	305.2	95
0.5%CA	6	19.9	138.9	75
1.0%CA	1	41.5	380.8	95.7
1.0%CA	2	30.4	379.3	27.2
1.0%CA	3	40.7	297.4	98
1.0%CA	4	41.8	118.5	41.8
1.0%CA	5	57.5	124	84.9
1.0%CA	6	30.9	161	83.5
F		37.72	0.8499	0.7261
R²		0.8341	0.1018	0.0883
p		<0.0001	0.447	0.5001
Post hoc p values (Tukey)
Control vs 0.5%CA		0.0133	0.9438	0.634
Control vs 1.0%CA		<0.0001	0.6296	0.506
0.5%CA vs 1.0%CA		0.0002	0.4404	0.968

## Sheet: 1E. Survival of offspring
Survival of offspring in model of ICP
Group	Sample	Survival rate of offspring（%）
Control	1	100
Control	2	100
Control	3	100
Control	4	100
Control	5	100
Control	6	100
0.5%CA	1	75
0.5%CA	2	62.5
0.5%CA	3	28.6
0.5%CA	4	33.3
0.5%CA	5	88.9
0.5%CA	6	62.5
1.0%CA	1	0
1.0%CA	2	20
1.0%CA	3	0
1.0%CA	4	0
1.0%CA	5	0
1.0%CA	6	20
F		59.8
R²		0.8886
p		<0.0001
Post hoc p values (Tukey)
Control vs 0.5%CA		0.0006
Control vs 1.0%CA		<0.0001
0.5%CA vs 1.0%CA		<0.0001

## Sheet: 1E. Weight of offspring
Weight of offspring in model of ICP
Group	Sample	Weight of offspring（g）
Control	1	1.125
Control	2	1.299
Control	3	1.204
Control	4	1.143
Control	5	1.173
Control	6	1.26
Control	7	1.275
Control	8	1.195
Control	9	1.236
Control	10	1.209
Control	11	1.243
Control	12	1.26
Control	13	1.159
Control	14	1.206
Control	15	1.136
Control	16	1.226
Control	17	1.224
Control	18	1.264
Control	19	1.24
Control	20	1.211
0.5%CA	1	1.009
0.5%CA	2	1.021
0.5%CA	3	0.894
0.5%CA	4	0.966
0.5%CA	5	0.913
0.5%CA	6	0.84
0.5%CA	7	0.814
0.5%CA	8	0.719
0.5%CA	9	0.728
0.5%CA	10	0.747
0.5%CA	11	0.88
0.5%CA	12	0.783
0.5%CA	13	0.889
0.5%CA	14	0.856
0.5%CA	15	1.043
0.5%CA	16	1.092
0.5%CA	17	1.164
0.5%CA	18	1.17
0.5%CA	19	1.123
0.5%CA	20	1.047
0.5%CA	21	1.07
0.5%CA	22	1.152
0.5%CA	23	1.105
1.0%CA	1	0.88
1.0%CA	2	1.091
1.0%CA	3	0.984
1.0%CA	4	1.092
1.0%CA	5	1.011
1.0%CA	6	0.986
1.0%CA	7	0.953
1.0%CA	8	0.726
1.0%CA	9	0.708
1.0%CA	10	0.737
1.0%CA	11	0.75
1.0%CA	12	1.253
1.0%CA	13	1.174
1.0%CA	14	1.137
1.0%CA	15	1.298
F		21.08
R²		0.434
p		<0.0001
Post hoc p values (Tukey)
Control vs 0.5%CA		<0.0001
Control vs 1.0%CA		<0.0001
0.5%CA vs 1.0%CA		0.817

## Sheet: 1H. Placental IL-1β
The qPCR data shows the gene expression levels of placental IL-1β
Group	Sample	GAPDH Target	IL-1β Target	Relative Expression	Average Relative Expression
Control	1	15.4656	24.9074	0.878189	1.00509
Control	1	15.6152	24.8506	1.01324
Control	1	15.8038	24.8898	1.12383
Control	2	15.0007	24.144	1.08002	1.12594
Control	2	15.0303	24.0831	1.14999
Control	2	15.0059	24.0613	1.14782
Control	3	15.0805	24.1016	1.17555	1.06315
Control	3	15.0772	24.2035	1.09288
Control	3	15.0064	24.3795	0.921039
Control	4	15.0959	23.7551	1.51068	1.3769
Control	4	15.0302	23.9489	1.26202
Control	4	15.0391	23.852	1.35801
Control	5	15.3152	24.3852	1.13632	1.23641
Control	5	15.2043	24.2466	1.15838
Control	5	15.6845	24.4386	1.41454
0.5%CA	1	16.9329	24.2713	3.77369	2.86403
0.5%CA	1	16.1909	23.8496	3.02238
0.5%CA	1	15.9338	24.3434	1.79602
0.5%CA	2	16.3205	23.7705	3.49289	2.9807
0.5%CA	2	16.2222	23.8153	3.16285
0.5%CA	2	15.8441	23.9054	2.28637
0.5%CA	3	15.1762	22.5833	3.59822	3.60689
0.5%CA	3	15.2735	22.6998	3.55066
0.5%CA	3	15.0897	22.4676	3.67179
0.5%CA	4	15.2521	23.4576	2.06896	2.33589
0.5%CA	4	15.1387	23.4367	1.94047
0.5%CA	4	15.5628	23.233	2.99825
0.5%CA	5	16.0512	23.2121	4.26765	2.96303
0.5%CA	5	15.0956	23.2674	2.11779
0.5%CA	5	15.3669	23.2972	2.50365
1.0%CA	1	16.0409	23.1172	4.52564	5.70886
1.0%CA	1	16.1529	23.0196	5.23323
1.0%CA	1	16.3279	22.7011	7.36771
1.0%CA	2	16.2455	22.8937	6.08924	7.35359
1.0%CA	2	16.3413	22.928	6.35404
1.0%CA	2	16.4151	22.4039	9.61748
1.0%CA	3	16.5133	23.3588	5.3106	5.07001
1.0%CA	3	16.4742	23.4995	4.68842
1.0%CA	3	16.6292	23.502	5.21102
1.0%CA	4	16.092	22.4737	7.32444	6.5998
1.0%CA	4	15.9839	22.4519	6.89902
1.0%CA	4	16.2725	23.0476	5.57593
1.0%CA	5	16.2991	23.7955	3.38214	3.15465
1.0%CA	5	16.227	23.7736	3.26658
1.0%CA	5	16.29	24.0511	2.81523
F					26.31
R²					0.8143
p					<0.0001
Post hoc p values (Tukey)
Control vs 0.5%CA					0.0319
Control vs 1.0%CA					<0.0001
0.5%CA vs 1.0%CA					0.0028

## Sheet: 1H. Placental IL-6
The qPCR data shows the gene expression levels of placental IL-6
Group	Sample	GAPDH Target	IL-6 Target	Relative Expression	Average Relative Expression
Control	1	14.6419	23.9819	0.702317	0.723289
Control	1	14.7611	24.0494	0.727946
Control	1	14.8445	24.1099	0.739605
Control	2	15.9104	24.4616	1.21338	1.01123
Control	2	15.6124	24.6855	0.845035
Control	2	15.6782	24.5445	0.975281
Control	3	15.4885	26.113	0.288312	1.03973
Control	3	15.8355	24.4415	1.16811
Control	3	16.0954	24.1921	1.66277
Control	4	15.6155	25.2934	0.555666	0.709111
Control	4	15.9789	25.1508	0.789088
Control	4	16.2534	25.4373	0.782578
Control	5	15.9788	24.2669	1.45617	1.27988
Control	5	16.074	24.5127	1.3118
Control	5	15.838	24.5683	1.07169
0.5%CA	1	16.0566	23.4685	2.67274	2.35921
0.5%CA	1	15.7729	23.3868	2.32347
0.5%CA	1	15.8129	23.5855	2.08143
0.5%CA	2	15.0924	21.6022	4.99484	4.61581
0.5%CA	2	15.2869	21.6551	5.5099
0.5%CA	2	14.3366	21.4258	3.34269
0.5%CA	3	14.9184	21.9778	3.41233	3.49682
0.5%CA	3	14.7334	21.694	3.65418
0.5%CA	3	14.8603	21.9148	3.42396
0.5%CA	4	15.0468	22.3594	2.86321	2.84957
0.5%CA	4	15.279	22.6233	2.80099
0.5%CA	4	15.5678	22.8697	2.8845
0.5%CA	5	13.8785	22.3995	1.239	2.21848
0.5%CA	5	15.1325	22.3484	3.06173
0.5%CA	5	14.8738	22.4685	2.3547
1.0%CA	1	16.8238	22.3126	10.1365	9.12065
1.0%CA	1	16.6533	22.1935	9.78158
1.0%CA	1	16.1385	22.0727	7.4439
1.0%CA	2	16.2665	22.4147	6.41738	6.15942
1.0%CA	2	16.3576	22.6664	5.74172
1.0%CA	2	16.1318	22.3023	6.31917
1.0%CA	3	15.7067	21.0035	11.5783	10.7365
1.0%CA	3	15.4463	20.8746	10.5705
1.0%CA	3	15.5808	21.0804	10.0607
1.0%CA	4	15.6801	21.2831	9.36488	9.09154
1.0%CA	4	15.6476	21.4667	8.06181
1.0%CA	4	15.7898	21.3202	9.84792
1.0%CA	5	15.6613	21.2386	9.53305	11.0938
1.0%CA	5	15.8659	21.054	12.4843
1.0%CA	5	15.7149	21.0514	11.2642
F					57.54
R²					0.9056
p					<0.0001
Post hoc p values (Tukey)
Control vs 0.5%CA					0.0482
Control vs 1.0%CA					<0.0001
0.5%CA vs 1.0%CA					<0.0001

## Sheet: 1H. Placental TNF-α
The qPCR data shows the gene expression levels of placental TNF-α
Group	Sample	GAPDH Target	TNF-α Target	Relative Expression	Average Relative Expression
Control	1	14.6419	24.394	0.974868	1.00206
Control	1	14.7611	24.5664	0.939657
Control	1	14.8445	24.4334	1.09165
Control	2	16.0566	25.314	1.37364	1.28214
Control	2	15.7729	25.1831	1.23561
Control	2	15.8129	25.2213	1.23716
Control	3	15.8346	24.4245	2.18178	1.60441
Control	3	15.4622	24.4225	1.68786
Control	3	15.5674	25.3666	0.943575
Control	4	15.4139	24.465	1.58491	1.63045
Control	4	15.3426	24.1974	1.81581
Control	4	15.2225	24.362	1.49063
Control	5	15.1398	25.6533	0.575129	0.743662
Control	5	15.3329	25.3845	0.792142
Control	5	15.434	25.3609	0.863714
0.5%CA	1	15.0468	23.3394	2.68103	4.79356
0.5%CA	1	15.279	22.7527	4.72959
0.5%CA	1	15.5678	22.482	6.97005
0.5%CA	2	13.8785	21.9457	3.13454	4.54182
0.5%CA	2	15.1325	22.3746	5.55325
0.5%CA	2	14.8738	22.2854	4.93766
0.5%CA	3	16.0566	24.6023	2.24967	2.07839
0.5%CA	3	15.7729	24.603	1.84713
0.5%CA	3	15.8129	24.4318	2.13838
0.5%CA	4	15.0924	23.0193	3.45471	3.33046
0.5%CA	4	15.2869	22.751	4.76142
0.5%CA	4	14.3366	23.224	1.77525
0.5%CA	5	14.9184	23.0646	2.96732	2.05418
0.5%CA	5	14.7334	23.7788	1.59107
0.5%CA	5	14.8603	23.8939	1.60416
0.5%CA	6	16.0566	23.4887	4.39899	4.43505
0.5%CA	6	15.7729	23.1941	4.38846
0.5%CA	6	15.8129	23.218	4.51769
1.0%CA	1	15.0738	21.3976	10.4947	8.18558
1.0%CA	1	14.5511	21.222	8.2503
1.0%CA	1	14.2163	21.3928	5.81172
1.0%CA	2	16.8238	23.1792	10.268	7.22506
1.0%CA	2	16.6533	23.2983	8.40026
1.0%CA	2	16.1385	24.2657	3.0069
1.0%CA	3	16.2665	23.5652	5.33935	5.51489
1.0%CA	3	16.3576	23.4181	6.29832
1.0%CA	3	16.1318	23.5524	4.90701
1.0%CA	4	15.7067	22.7574	6.34069	6.1707
1.0%CA	4	15.4463	22.8039	5.12613
1.0%CA	4	15.5808	22.4796	7.0453
1.0%CA	5	15.6801	23.0911	4.93989	5.35319
1.0%CA	5	15.6476	22.88	5.59092
1.0%CA	5	15.7898	23.0383	5.52876
1.0%CA	6	15.8346	22.996	5.04538	6.73237
1.0%CA	6	15.4622	23.104	6.02212
1.0%CA	6	15.5674	22.7783	9.12962
F					38.21
R²					0.8452
p					<0.0001
Post hoc p values (Tukey)
Control vs 0.5%CA					0.0057
Control vs 1.0%CA					<0.0001
0.5%CA vs 1.0%CA					0.0004

## Sheet: 1I. Survival of offspring 
Survival of offspring in ICP model after CDCC treatment
Group	Sample	Survival rate of offspring（%）
Control	1	100
Control	2	100
Control	3	100
Control	4	100
Control	5	100
Control	6	100
ICP	1	75
ICP	2	50
ICP	3	60
ICP	4	0
ICP	5	0
ICP	6	28.57
ICP+CCDC	1	75
ICP+CCDC	2	100
ICP+CCDC	3	90
ICP+CCDC	4	100
ICP+CCDC	5	87.5
ICP+CCDC	6	20
CDCC	1	75
CDCC	2	0
CDCC	3	100
CDCC	4	100
CDCC	5	100
CDCC	6	100
F		5.016
R²		0.4294
p		0.0094
Post hoc p values (Tukey)
Control vs ICP		0.0061
Control vs ICP+CCDC		0.6078
Control vs CCDC		0.6226
ICP vs ICP+CCDC		0.0863
ICP vs CCDC		0.0823
CCDC vs ICP+CCDC		>0.9999

## Sheet: 1I.Weight of offspring 
Weight of offspring in ICP model after CDCC treatment
Group	Sample	Weight of offspring（g）
Control	1	1.15
Control	2	1.12
Control	3	1.15
Control	4	1.36
Control	5	1.3
Control	6	1.34
Control	7	1.29
Control	8	1.24
Control	9	1.33
Control	10	1.37
Control	11	1.31
Control	12	1.32
Control	13	1.2
Control	14	1.23
Control	15	1.27
Control	16	1.39
Control	17	1.29
Control	18	1.35
Control	19	1.31
ICP	1	1.14
ICP	2	1.07
ICP	3	1.03
ICP	4	1.04
ICP	5	1.17
ICP	6	0.96
ICP	7	1.16
ICP	8	1.03
ICP	9	1.06
ICP	10	1.02
ICP	11	1.06
ICP	12	1.1
ICP	13	1.09
ICP	14	1.03
ICP	15	1.05
ICP	16	0.94
ICP	17	0.95
ICP	18	0.94
ICP	19	0.96
ICP	20	0.94
ICP+CCDC	1	1.31
ICP+CCDC	2	1.29
ICP+CCDC	3	1.23
ICP+CCDC	4	1.28
ICP+CCDC	5	1.23
ICP+CCDC	6	1.27
ICP+CCDC	7	1.24
ICP+CCDC	8	1.25
ICP+CCDC	9	1.26
ICP+CCDC	10	1.28
ICP+CCDC	11	1.28
ICP+CCDC	12	1.3
ICP+CCDC	13	1.3
ICP+CCDC	14	1.3
ICP+CCDC	15	1.2
ICP+CCDC	16	1.21
ICP+CCDC	17	1.1
CCDC	1	1.1
CCDC	2	1.19
CCDC	3	1.12
CCDC	4	1.14
CCDC	5	1.23
CCDC	6	1.24
CCDC	7	1.25
CCDC	8	1.26
CCDC	9	1.23
CCDC	10	1.23
CCDC	11	1.21
CCDC	12	1.23
CCDC	13	1.27
CCDC	14	1.28
CCDC	15	1.27
CCDC	16	1.24
CCDC	17	1.25
CCDC	18	1.26
F		54.94
R²		0.7019
p		<0.0001
Post hoc p values (Tukey)
Control vs ICP		<0.0001
Control vs ICP+CCDC		0.6576
Control vs CCDC		0.0449
ICP vs ICP+CCDC		<0.0001
ICP vs CCDC		<0.0001
CCDC vs ICP+CCDC		0.4652

## Sheet: 2E. PCoA of gut microbiome
PCoA of gut microbiome
	Proportion of Variance
PC1	0.3662
PC2	0.179
PC3	0.1556
PC4	0.1216
PC5	0.066
PC6	0.0535
PC7	0.0383
PC8	0.02
PC9	0

[truncated: 49 more sheets: 2F. BarPie of gut microbiome, 2G. TAX4FUN, 2I. Levels of  bsh in faeces, 2J. Correlation analysis, 2A. Concentration of  bile acid, 2BRelative concentration of  BA, 2B. Stacked bar graph of sec BA, 2C. heatmap of BA, 2D. Volcano plot of bile acid, 3B.PCoA of gut microbiome, 3C. BarPie of gut microbiome, 3D.tax4fun, 3E. Levels of bsh in faeces, 3G. Survival of offspring, 3G. Weight of offspring , 3F. TBA, AST and ALT analysis, 3B. bsh activity, 3J. Correlation analysis, 4F. TBA, AST and ALT analysis, 4F.Survival of offspring …]
